# Supplementary material for: Noncoding SNPs decrease expression of FABP5 during COPD exacerbations
Source: J Clin Invest. 2024 Feb 1;134(3):e175626. doi: 10.1172/JCI175626 (PMC10849757; doi:10.1172/JCI175626)
Supplement: Supporting data values [file jci-134-175626-s151.xlsx]

## Sheet: 1F
SubjectID	202345_s_at	SNP
10062C	7.54496
10071D	7.86091
10087S	7.7254
10097V	8.03883
10102O	7.86913	1 of each
10104S	7.66146	1 of each
10136F	7.68954	1 of each
10138J	7.96524
10166O	7.96537
10170F	8.23531	1st one
10182M	7.15265
10245K	7.99211
10300S	8.32287
10328O	7.81157
10390T	8.11307
10391V	8.36578	1st one
10455V	7.48563	1 of each
10458B	8.09613
10465Y	7.85289
10473X	8.20152
10544U	8.04513
10630N	7.88296
10636Z	7.67313
10687Q	8.22705
11070G	7.25933
11209L	8.05088
11218M	8.04696
11455A	7.74986
11774Q	7.92183	last 2
11805B	7.50462	1 of each
12593R	8.09913
12771P	8.26608
12778D	7.94478	1 of each
12816L	7.41878
12900A	7.76035
12969K	7.86635
13012C	7.57841
13672S	7.67764
13686D	7.83072	1 of each
13885J	8.02062
13959M	9.04579
14303S	7.52577	1 of each
18468S	7.85558
19370G	7.24509
19688L	7.42699
20132D	8.04977
20271R	7.58511
20370T	7.44382	1 of each
20400C	7.88659
20542W	8.00627
20580E	7.59805	1 of each
20696X	8.17305
20738N	7.97381
20777X	7.33285
20778Z	7.97762
20815F	7.38676	1st one
20900W	8.27242	last 3
21305N	7.86275
21482J	8.16314
21489X	7.66059
21520R	8.69439
21556M	8.05413
21609H	8.40124
21710W	7.88056	1 of each
21711Y	8.30341
21731E_2	7.89892
21920H	7.76117
21929Z	7.97109
21931M	8.37657
21961V	8.08845
22057Z	7.86798
22155Z	7.89075
22225U	7.98863
22332V	8.23292
22363G	7.81573
22375N	7.38039	1 of each
22544K	7.76963
22545M	7.49459
22569A	7.86909
22602Y	7.34477	1 of each
22623G	7.9255
22691X	8.01704
22692Z	7.76486
22721G	7.90932
22723K	7.92748
22752R	8.12154
22753T	7.43136
22754V	7.67771
22951X	7.32342
22986Q	7.59989
23089R	7.74436
23090C	8.06881	1 of each
23091E	7.80065
23124T	8.14324
23294S	8.04081
23575A	8.11939
23611E	8.04491
23744X	7.65
24063E	7.54189
24158P	7.91219
24211T	7.647
24309K	7.78178
24344M	7.56911	last 3
24382U	7.90442
24394B	7.17768
24429U	7.57712
24438V	7.44879
24449A	7.6503
24450L	8.2591
24456X	7.7541
24513J	7.80413
24514L	7.95192
24580Y	7.59372
24639F	8.08847
24653Z	7.77516
24670Z	7.53094	1 of each
24678P	8.04588
24706U	8.24064
24716X	6.50878
24718B	7.96499
24745E	7.68433
24762E	7.68647
24811R	7.80014	1 of each
24812T	7.99949
24826E	7.74321
24902U	7.65042
24918J	7.5275
24927K	7.83618	1 of each
24931B	8.05526
25020R	8.22056
25023X	7.93634
25036G	7.43731
25214E	8.15488
25229R	8.03726	1 of each
25237Q	8.55341
25366B	8.26605

## Sheet: 1G
2022-05-19			MElKD						FG						KG						89F						42N						81Q
		max respiration	1.12012	1.31056	1.71947	1.29346	1.3609	1.57379	1.60057	1.46103	1.30408	0.730965	1.3475	1.55829	0.855867	1.21457	1.11871	0.883383	1.01813	1.1774	1.24545	1.42779	1.24804	0.507297	1.10714	1.28034	1.05531	0.907864	0.748078	0.658644	0.842474	0.974268	0.702323	0.513316	0.596587	0.766008	0.644558	0.745391	0.864726	0.864726
		spare capacity	0.941342	1.28562	1.49664	1.13309	1.21417	2.46927	1.36158	1.24189	1.20643	0.585049	1.29351	2.63062	0.983144	1.12117	0.933682	0.876624	0.978656	1.9903	0.503343	0.688478	0.487344	0.270366	0.487383	0.991195	0.693812	0.828359	0.343238	0.402489	0.566974	1.15306	0.531946	0.147732	0.385034	0.618406	0.42078	0.855743	0.491712	0.491712
		basal respiration	0.178778	0.024938	0.22283	0.16037	0.146729	0.393361	0.238991	0.219139	0.097656	0.145916	0.182871	0.490253	-0.127277	0.093395	0.185023	0.006759	0.039475	0.105827	0.742109	0.739315	0.760692	0.236931	0.619762	1.6615	0.361499	0.079505	0.40484	0.256155	0.2755	0.738578	0.170377	0.365584	0.211553	0.147602	0.223779	0.599922	0.373013	0.373013
		ATP production	0.138469	0.127276	0.413373	0.698132	0.344313	0.754823	0.272383	0.171402	0.154051	0.215379	0.32896	0.721166	0.161874	0.185616	0.279161	0.336063	0.240679	0.52763	0.999688	0.74365	0.914622	0.815269	0.868307	1.90356	0.321126	0.428322	0.472937	0.168987	0.347843	0.762563	0.055592	0.24165	0.158231	0.153727	0.1523	0.333881	0.45615	0.45615
2022-06-01			04B-mito						FG-mito						KG-mito						82E-mito						07L-mito						72Z-mito
		max respitation	43.0956	32.5668	29.7741	29.1341	33.6426	1.5565	32.4936	20.7497	29.5809		28.066	1.29849	26.8095	26.1607	29.5132		27.4945	1.27205	19.3983	17.4328	16.6694	23.2599	19.1901	0.887841	19.2952	18.8478	12.0955	17.0926	16.8328	0.778777	13.1613	17.6487	17.7572	18.6004	16.7919	0.776886	21.6144	21.6144
		spare capacity	36.2101	25.8041	22.9917	22.9528	26.9897	1.54583	30.3106	18.8257	27.0511		23.6313	1.35348	28.3479	23.0237	27.2448		26.2055	1.50092	16.3808	15.253	13.2568	20.8904	16.4453	0.941902	14.0804	16.1267	8.74962	13.5714	13.132	0.752138	11.5786	13.0644	13.7065	14.7368	13.2716	0.760129	17.4596	17.4596
		basal respiration	6.88555	6.76264	6.78244	6.18133	6.65299	1.60131	2.18297	1.92406	2.52981		4.61146	1.10993	-1.53837	3.13702	2.26843		1.28903	0.310256	3.01751	2.17981	3.41263	2.36945	2.74485	0.660658	5.21483	2.72102	3.34589	3.52112	3.70071	0.890725	1.58276	4.58429	4.05071	3.86356	3.52033	0.847309	4.15472	4.15472
		ATP prod	7.21553	5.32378	6.55276	6.7471	6.4598	1.55775	2.9383	2.21815	2.66147		4.63052	1.11663	2.434	1.73906	3.06702		2.41336	0.581973	3.23162	2.97479	2.95556	2.78432	2.98657	0.7202	4.62288	2.88171	3.67067	2.89702	3.51807	0.848368	2.13512	4.59498	4.40733	3.35467	3.62302	0.873678	4.14687	4.14687
2022-06-16			04A-mito						FG-mito						KG-mito						70C-mito						75A-mito						69H-mito
		max respiration	15.9157	21.5975	19.7605	13.539	17.7032	0.515901	24.8358	20.1804	30.1981	15.0706	17.9316	0.522559	13.0754	15.63	12.9925	7.21274	12.2277	0.356335	40.4051	35.6977	20.2008	57.6104	38.4785	1.12133	41.2221	45.197	64.6406	50.9151	50.4937	1.47147	24.7039	23.9451	28.3323	45.3582	30.5849	0.891296	34.3151	34.3151
		spare capacity	33.5017	28.7221	42.8286	38.4309	35.8708	1.62629	24.5972	21.7873	30.44	14.1848	27.199	1.23313	17.4424	20.5465	18.8779	13.7299	17.6492	0.800166	31.0825	23.5619	12.666	31.6805	24.7477	1.122	13.8958	20.1546	23.2563	14.4696	17.9441	0.813536	9.94734	9.23904	10.9195	8.55398	9.66496	0.438183	22.0569	22.0569
		basal respiration	-17.586	-7.12453	-23.0681	-24.8919	-18.1676	-1.48209	0.238569	-1.60696	-0.241896	0.885762	-9.30448	-0.759044	-4.36705	-4.91645	-5.88546	-6.51714	-5.42153	-0.442279	9.3226	12.1358	7.53481	25.93	13.7308	1.12013	27.3263	25.0423	41.3843	36.4455	32.5496	2.65534	14.7565	14.706	17.4128	36.8042	20.9199	1.70661	12.2582	12.2582
		ATP Prod	11.3913	8.48427	6.18009	4.91832	7.74349	0.357901	9.26331	10.2417	13.6055	6.81335	7.89992	0.365131	5.81354	5.60375	2.7046	5.31768	4.85989	0.224622	19.7829	18.288	15.7269	28.901	20.6747	0.955575	29.054	30.0239	41.7388	37.3165	34.5333	1.59611	21.7957	16.8674	20.4687	35.2361	23.592	1.09041	21.6359	21.6359
2022-06-20			49X-mito						FG-mito						73B-mito
		max respitation	116.691	96.5585	84.1849	78.5075	93.9855	1.10299	55.958	40.0835	66.5309	44.6543	67.8257	0.795986	74.6888	67.5414	82.4093	81.096	76.4339	0.897009	85.2097	85.2097
		spare capacity	98.5614	78.9275	65.1217	61.7545	76.0913	1.05611	50.3013	38.8274	59.823	39.3585	56.9823	0.790885	67.7841	56.0353	76.6519	71.5532	68.0062	0.943891	72.0487	72.0487
		basal respiration	18.1297	17.631	19.0632	16.753	17.8942	1.35964	5.65674	1.25614	6.70787	5.29586	10.9747	0.833885	6.90467	11.5061	5.75738	9.54279	8.42774	0.640358	13.161	13.161
		ATP-production	14.9059	17.1726	16.1174	17.9734	16.5423	1.49515	4.29602	5.9426	5.6347	2.97465	10.3055	0.931441	6.66695	9.02067	1.35501	5.30016	5.5857	0.504852	11.064	11.064
2023-02-21			FG-Mito						AG Mito						53Z Mito						54V Mito						62E Mito						73K Mito						88A Mito						18N Mito
		max respitation	5.42444	4.61644	4.08856	2.33961	4.11726		6.919	7.1116	6.88394	6.8286	5.36994		16.409	15.3151	16.5863	17.6492	16.4899	1.18031	12.7036	9.46279	11.2774	10.6708	11.0286	0.789406	10.3976	11.4268	11.139	10.6791	10.9106	0.78096	17.22	13.1962	12.3564	15.7909	14.6409	1.04796	18.4284	13.6495	15.052	20.9512	17.0203	1.21828	16.1095	14.1631	14.4536	16.035	15.1903
		spare capacity	6.10514	2.25964	3.73689	0.76484	3.21663		4.39118	4.20197	7.12532	4.4852	4.03187		11.2865	10.2954	11.4538	12.4217	11.3644	1.24385	9.38468	5.80296	7.34278	6.44235	7.24319	0.792782	5.06477	5.73028	5.48654	4.90437	5.29649	0.579712	11.0638	7.52657	6.69467	9.91167	8.79919	0.963088	12.255	7.18741	9.48097	14.4543	10.8444	1.18694	12.5102	11.2165	10.9481	12.1565	11.7078
		basal respiration	0.200346	2.71396	0.737124	1.43795	1.27235		1.95217	2.89553	1.45001	2.65842	1.70198		4.91458	5.20022	5.4661	5.35591	5.2342	1.02927	3.55199	3.97381	3.71596	4.14807	3.84746	0.756574	5.63052	6.17069	6.0043	5.87183	5.91934	1.16399	6.18334	6.45218	5.93813	6.29599	6.21741	1.22261	6.62177	6.73738	6.02412	6.80402	6.54682	1.28738	3.73417	3.2964	3.21545	3.96671	3.55318
		ATP-production	-0.680704	2.3568	0.351668	1.57477	0.900634		2.52782	2.90963	-0.241374	2.3434	1.33807		5.12249	5.01969	5.13243	5.2275	5.12553	1.06023	3.3189	3.65984	3.93459	4.2284	3.78543	0.783025	5.33287	5.69648	5.65244	5.77473	5.61413	1.1613	6.15616	5.66961	5.66176	5.87919	5.84168	1.20836	6.17344	6.46207	5.57103	6.49689	6.17586	1.27749	3.59922	2.94664	3.50557	3.87848	3.48248
[truncated: 21 more columns]
